# Supplementary material for: Interleukin-31 promotes fibrosis and T helper 2 polarization in systemic sclerosis
Source: Nat Commun. 2021 Oct 12;12:5947. doi: 10.1038/s41467-021-26099-w (PMC8511151; doi:10.1038/s41467-021-26099-w)
Supplement: Supplementary file 3 — Source Data [file 41467_2021_26099_MOESM3_ESM.xlsx]

## Sheet: Fig1
Fig1a		IL-31		Fig1b	IL-31	MRSS	%VC	%DLco	IL-4	IL-6	IL-13
	dcSSc	103.931			103.931	33	76	60	39.68	74.687	97.27
	dcSSc	89.91			89.91	25	97	97	11.977	19.985	37.374
	dcSSc	78.275			78.275	20	75	66	14.451	8.499	45.744
	dcSSc	76.565			76.565	15	58	42	14.536	120.77	49.788
	dcSSc	71.036			71.036	26	76	60	10.95	80.593	44.234
	dcSSc	71.036			71.036	12	52	70	13.688	6.132	49.114
	dcSSc	70.612			70.612	22	45	46	48.611	4.384	65.256
	dcSSc	67.23			67.23	16	87	85	12.948	1.792	34.611
	dcSSc	65.965			65.965	8	83	88	12.746	12.936	61.481
	dcSSc	65.123			65.123	14	81	87	13.882	54.376	39.125
	dcSSc	65.123			65.123	25	90	99	29.802	97.83	52.721
	dcSSc	64.702			64.702	18	81	74	18.889	1.891	42.788
	dcSSc	63.022			63.022	22	81	65	24.455	3.427	68.979
	dcSSc	48.878			48.878	20	80	53	19.354	69.241	45.623
	dcSSc	47.641			47.641	14	94	88	14.536	4.169	49.788
	dcSSc	44.354			45.585	13	90	90	19.354	25.881	83.418
	dcSSc	43.944			44.764	12	86	55	24.455	10.579	103.854
	dcSSc	41.079			44.354	19	70	60	13.381	13.293	61.481
	dcSSc	40.262			43.944	10	78	94	35.371	5.251	68.979
	dcSSc	37.817			41.079	10	78	49	13.907	4.169	43.227
	dcSSc	37.411			40.262	4	95	102	23.155	1.595	68.979
	dcSSc	32.544			37.817	12	82	72	15.712	3.01	61.481
	dcSSc	27.304			37.411	10	70	85	12.541	35.679	41.622
	dcSSc	25.298			32.544	12	92	85	19.922	1.595	45.114
	dcSSc	20.9			27.304	20	90	96	18.928	15.213	44.788
	dcSSc	19.306			25.298	15	91	56	19.122	15.334	54.421
	dcSSc	17.318			20.9	4	64	32	16.907	1.401	42.181
	dcSSc	16.524			19.306	15	94	75	20.994	4.063	41.003
	dcSSc	16.524			17.715	10	81	64	18.988	76.37	42.546
	dcSSc	16.128			17.318	11	61	53	20.604	11.399	55.744
	dcSSc	16.128			16.524	14	82	104	14.536	18.997	43.724
	dcSSc	14.543			16.524	8	60	55	15.712	3.744	68.979
	dcSSc	14.147			16.128	9	72	88	12.841	1.693	53.754
	dcSSc	14.147			16.128	11	67	63	10.25	6.577	67.138
	dcSSc	13.752			14.543	16	60	68	11.237	1.693	38.472
	dcSSc	12.566			14.147	18	67	54	13.381	1.991	33.018
	dcSSc	8.626			14.147	25	82	86	12.248	2.7	39.844
	dcSSc	8.233			13.752	8	72	82	16.202	26.008	37.374
	dcSSc	8.233			12.566	4	97	97	19.777	6.132	62.338
	dcSSc	7.056			11.777	4	125	66	18.122	24.994	67.649
	dcSSc	6.663			8.626	26	72	83	18.122	1.991	53.754
	dcSSc	6.663			8.233	6	69	77	18.102	3.114	85.229
	dcSSc	5.096			8.233	6	108	94	14.536	2.495	41.741
	dcSSc	4.705			7.448	1	100	87	13.866	1.693	42.788
	dcSSc	3.922			7.448	4	98	123	14.667	2.906	83.418
	dcSSc	3.141			7.056	11	107	92	13.032	1.401	45.622
	dcSSc	2.75			6.663	1	100	102	19.604	2.393	48.744
	dcSSc	2.36			6.663	12	126	105	13.381	24.236	45.768
	dcSSc	2.36			6.663	11	73	69	12.348	9.187	49.338
	dcSSc	1.97			6.271	2	109	97	14.536	2.393	49.897
	dcSSc	1.58			5.488	4	104	93	14.536	2.597	65.256
	dcSSc	1.58			5.096	8	85	75	16.907	19.614	28.979
	dcSSc	1.19			4.705	3	125	56	11.147	4.277	49.788
	dcSSc	1.101			4.705	2	92	92	10.05	2.191	37.374
	dcSSc	1.101			4.705	14	83	70	12.043	1.401	21.611
	lcSSc	45.585			4.313	2	91	44	15.712	2.495	41.112
	lcSSc	44.764			3.922	2	93	93	10.55	1.401	49.788
	lcSSc	17.715			3.922	13	101	119	13.811	2.597	41.001
	lcSSc	11.777			3.922	7	63	78	11.037	3.218	86.931
	lcSSc	7.448			3.532	4	121	87	13.381	4.063	42.283
	lcSSc	7.448			3.141	10	138	88	8.988	1.595	23.754
	lcSSc	6.663			3.141	6	93	89	19.354	74.827	59.342
	lcSSc	6.271			2.75	10	88	94	4.13	2.906	53.754
	lcSSc	5.488			2.75	12	96	88	10.443	3.427	45.744
	lcSSc	4.705			2.36	4	94	76	11.037	1.792	65.744
	lcSSc	4.705			2.36	2	129	115	11.007	1.891	46.128
	lcSSc	4.313			2.36	15	74	68	11.001	7.138	56.154
	lcSSc	3.922			2.36	12	68	76	27.099	1.792	33.018
	lcSSc	3.922			1.97	12	74	74	14.536	1.595	31.221
	lcSSc	3.532			1.58	10	78	78	41.141	2.393	27.142
	lcSSc	3.141			1.58	5	76	62	14.142	4.384	57.112
	lcSSc	2.75			1.19	10	75	69	41.141	6.132	29.118
	lcSSc	2.36			1.101	17	96	106	10.15	1.991	11.144
	lcSSc	2.36			1.101	13	90	90	10.082	1.891	17.374
	HC	7.841
	HC	7.841
	HC	4.705
	HC	4.313
	HC	3.922
	HC	3.141
	HC	3.141
	HC	2.75
	HC	1.58
	HC	1.58
	HC	1.19
	HC	1.19
	HC	1.101
	HC	0.801

## Sheet: Fig2
Fig2a
	Il31	Ctrl	SSc		Il31ra	Ctrl	SSc
	1	1.06785	2.35357		1	0.916381	3.84108
	2	0.79247	2.44257		2	0.982036	4.03972
	3	0.851351	2.15754		3	0.794188	3.69534
	4	1.19166	1.65974		4	1.19035	4.14946
	5	0.938472	2.26458		5	1.42273	4.31067
	6	1.15819	2.56729		6	0.694315	4.21114
	7		2.65527		7		3.28851
	8		2.53642		8		3.94085
	9		2.45667		9		3.58666
	10		2.5792		10		3.83301
Fig2c
	Il31	Ctrl	SSc		Il31ra	Ctrl	SSc
	1	0.844	2.291		1	1.025	1.54
	2	0.953	1.042		2	1.13	2.452
	3	1.02	1.859		3	0.821	1.913
	4	0.824	2.44		4	0.936	3.751
	5	1.56	3.203		5	1.01	3.804
	6	0.728	2.508		6	0.801	5.279
	7	1.07	1.022		7	1.275	3.188
Fig2d
	IL-31	Ctrl	SSc		IL-31RA	Ctrl	SSc
	1	4.088	9.912		1	18.914	85.113
	2	4.368	7.504		2	15.633	42.846
	3	8.12	9.464		3	23.739	51.145
	4	6.832	12.936		4	22.195	53.654
	5	4.872	14.896		5	16.598	80.288
	6	5.376	6.216		6	21.23	57.514
	7	5.544	10.136		7	16.791	58.093
Fig2e			IL-4						IL-13
	Il31	0	0.1	1	10		Il31	0	0.1	1	10
	1	0.923	1.568	2.346	4.259		1	0.895	0.957	1.092	1.32
	2	0.692	1.03	1.984	8.525		2	0.928	1.024	1.128	1.023
	3	1.238	0.792	4.12	7.016		3	0.913	1.129	1.029	0.925
	4	1.203	0.812	3.144	6.535		4	1.048	1.235	0.724	1.182
	5	0.943	0.885	2.985	7.561		5	1.215	1.325	0.942	0.928
			IL-4						IL-13
	Il31ra	0	0.1	1	10		Il31ra	0	0.1	1	10
	1	0.928	1.235	4.549	16.235		1	0.893	1.03	2.326	4.544
	2	0.892	1.125	5.955	13.595		2	0.935	1.124	2.505	5.013
	3	1.012	1.523	6.124	15.935		3	1.023	0.795	2.902	4.689
	4	1.122	1.002	4.658	14.235		4	1.125	0.789	4.013	4.614
	5	1.045	0.894	5.513	9.573		5	1.024	1.328	3.983	4.935

## Sheet: Fig3
Fig3a
	Col1a1		Ctrl					SSc						Col1a2		Ctrl					SSc
		IL-31	0	10	25	50	100	0	10	25	50	100			IL-31	0	10	25	50	100	0	10	25	50	100
		1	1.03	1.399	1.324	1.188	1.681	1.516	2.487	2.572	3.132	2.916			1	1.042	1.036	0.699	1.0586	1.09	1.569	2.276	2.258	2.446	2.809
		2	1.155	1.107	1.192	1.057	1.575	1.92	2.307	2.771	3.076	3.259			2	1.073	1.165	1.186	1.465	1.717	1.893	2.416	2.723	2.831	3.486
		3	1.059	1.134	1.126	1.063	1.404	1.136	2.042	2.098	2.26	2.465			3	1.079	1.221	1.409	1.566	1.709	1.74	2.295	2.517	2.722	3.113
		4	0.914	0.995	0.923	1.308	1.561	1.308	1.803	1.736	2.634	2.95			4	1.13	1.234	1.343	1.399	1.929	1.848	2.235	2.458	2.627	3.459
		5	0.842	0.842	1.207	1.355	1.431	1.456	1.876	2.017	2.435	2.712			5	0.675	0.898	0.845	1.052	1.265	2.087	2.534	2.738	3.115	3.391
Fig3b	Type I collagen		Ctrl					SSc
		IL-31	0	10	25	50	100	0	10	25	50	100
		1	0.46	0.51	0.36	1.12	1.11	0.93	1.43	1.95	2.15	3.81
		2	0.52	0.61	0.81	0.62	1.07	0.94	1.76	2.31	2.56	3.48
		3	0.71	0.62	0.35	0.41	0.95	0.92	1.26	1.59	2.21	3.61
		4	0.46	0.59	0.38	0.64	1.25	1.04	1.58	1.99	2.64	3.01
		5	0.53	0.48	0.42	0.46	1.03	0.78	1.31	1.68	2.08	2.46
Fig3c
	TGF-β1	Media	IL-31		CTGF	Media	IL-31		MMP-1	Media	IL-31		MMP-3	Media	IL-31		MMP-9	Media	IL-31
	1	55.4	82		1	21.2	25.2		1	39.2	29.4		1	109.2	75.3		1	10.2	6.7
	2	58.9	79.1		2	15.8	13.1		2	38.5	22.3		2	93.1	84.1		2	14.4	7.4
	3	57.3	94.2		3	13.1	15.5		3	41.3	24.2		3	131.8	99		3	11.9	10.2
	4	58.1	92.8		4	17.4	22.1		4	46.2	32.9		4	140	72.9		4	9.4	8.6
	5	72.5	99.3		5	16.4	19		5	36.4	27.6		5	117.1	84.9		5	13.2	8
Fig3d					Fig3e					Fig3f
	α-SMA	Media	IL-31			Acta	Media	IL-31			BrdU	Media	IL-31
	1	1.063	3.127			1	1.399	2.435			1	1.32	2.44
	2	1.11	2.121			2	1.102	3.44			2	1.01	1.59
	3	0.81	2.926			3	0.697	2.509			3	1.33	1.87
	4	0.952	2.59			4	0.791	2.683			4	1.15	1.62
	5	1.065	2.989			5	1.01	3.199			5	1.29	2.06
Fig3g		Early		Late
	Apoptosis	Media	IL-31	Media	IL-31
	1	6.18	2.68	2.72	0.87
	2	6.23	2.31	2.93	0.92
	3	3.23	3.03	2.32	0.45
	4	4.34	1.43	1.85	0.56
	5	5.53	1.77	1.67	0.62
Fig3h		Ctrl		SSc
	Wound closure	Media	IL-31	Media	IL-31
	1	30.3	35.2	61.2	95.1
	2	22.9	40.4	59.4	97.7
	3	18.5	49.7	65.3	98.2
	4	29.5	47.6	78.2	94.3
	5	17.9	30.3	66.4	87.5
Fig3i
	Il6	Media	IL-31		Il33	Media	IL-31		Ccl2	Media	IL-31
	1	0.92	2.63		1	0.92	1.53		1	0.88	2.33
	2	0.93	1.68		2	0.83	1.38		2	1.22	2.48
	3	1.08	1.61		3	1.08	1.41		3	1.09	2.51
	4	1.04	1.79		4	1.34	1.29		4	0.98	2.28
	5	1.03	2.24		5	0.83	1.24		5	0.83	2.35
Fig3j
	IL-6	Media	IL-31		IL-33	Media	IL-31		CCL2	Media	IL-31
	1	31.6	89.4		1	8.1	10.2		1	443.4	644.2
	2	31.9	78.5		2	8.9	9.9		2	351.5	862.3
	3	39.3	77.3		3	8.3	8.4		3	396.2	733.4
	4	38.7	64.8		4	7.9	12.3		4	401.9	839.8
	5	40.2	83.9		5	9.2	13.5		5	375.8	639.1

## Sheet: Fig4
Fig4a
		Time					Time					Time
	pSTAT1/STAT1	0	10	20		pSTAT3/STAT3	0	10	20		pSTAT5/STAT5	0	10	20
	1	1.21	3.42	3.14		1	1.32	2.86	6.82		1	1.25	1.34	1.32
	2	0.98	3.52	3.52		2	1.24	1.38	7.52		2	1.21	1.25	1.25
	3	0.78	3.56	3.43		3	0.46	2.19	8.19		3	0.79	1.53	1.15
	4	1.13	4.01	3.39		4	0.97	1.71	6.78		4	0.82	1.4	1.69
	5	0.9	3.64	3.21		5	1.01	2.42	6.82		5	0.93	1.27	1.33
Fig4b
	% of input	IgG	pSTAT3
	1	0.001	15.3
	2	0.027	10.1
	3	0.008	8.5
	4	0.012	12.3
Fig4c	①=Media, ②=IL-31+Ctrl siRNA, ③=IL-31+IL-31RA siRNA
	Type I collagen	①	②	③		IL-6	①	②	③		IL-33	①	②	③		CCL2	①	②	③
	1	0.91	2.34	1.12		1	32.5	90.5	52.2		1	8	11.3	9.2		1	435.1	773.1	568.5
	2	1.05	2.11	0.95		2	39.5	79.4	45.6		2	7.8	12.5	6.9		2	457.6	804.2	476.5
	3	0.76	2.69	1.19		3	33.4	74.2	43.2		3	7.9	10.3	8.9		3	333.7	794.1	517.8
	4	0.93	2.52	1.31		4	35.1	68.5	39.5		4	8.4	9.9	9.4		4	354.2	753.6	405.1
	5	0.89	2.07	1.24		5	29.7	84.3	30.6		5	8.5	9.8	8.2		5	386.3	689.2	354.7
Fig4d
	IL-31		-	+	+	+	+	+
	OSMR siRNA		-	-	+	-	-	-
	STAT1-I		-	-	-	+	-	-
	STAT3-I		-	-	-	-	+	-
	STAT5-I		-	-	-	-	-	+
	Type I collagen
		1	1.21	2.21	2.21	2.08	1.31	2.31
		2	1.01	2	2.09	1.59	1.34	2.24
		3	0.95	2.53	1.98	1.92	1.54	2.44
		4	0.99	2.72	1.79	2.11	1.02	1.69
		5	1.04	2.11	2.43	2.33	1.12	1.71

## Sheet: Fig5
Fig5b
		Dermal thickness						Lung fibrosis score
		PBS-Ctrl		BLM-SSc				PBS-Ctrl		BLM-SSc
		sham	IL-31	sham	IL-31			sham	IL-31	sham	IL-31
	1	116	149	193	290		1	0	1	3	7
	2	118	173	204	247		2	0	2	3	6
	3	116	163	194	241		3	0	1	4	7
	4	133	162	174	265		4	0	1	5	6
	5	142	179	197	287		5	0	2	3	7
Fig5c
		Skin hydroxyproline						Lung hydroxyproline
		PBS-Ctrl		BLM-SSc				PBS-Ctrl		BLM-SSc
		sham	IL-31	sham	IL-31			sham	IL-31	sham	IL-31
	1	87	137	184	231		1	52	67	78	107
	2	82	129	153	215		2	46	61	97	99
	3	107	113	169	194		3	50	71	81	123
	4	73	139	171	243		4	39	77	102	119
	5	90	104	136	177		5	41	74	105	142
Fig5d
		Skin Col1a1						Lung Col1a1
		PBS-Ctrl		BLM-SSc				PBS-Ctrl		BLM-SSc
		sham	IL-31	sham	IL-31			sham	IL-31	sham	IL-31
	1	1.002	2.014	3.125	4.468		1	0.892	1.692	2.401	3.104
	2	0.913	1.561	3.929	4.953		2	0.979	1.49	1.956	3.25
	3	0.879	1.782	3.4173	4.393		3	1.004	1.315	1.593	2.317
	4	1.11	1.967	4.013	4.22		4	1.144	1.29	2.104	2.857
	5	1.097	1.991	4.401	5.013		5	0.981	1.535	2.172	3.028
		Skin Col1a2						Lung Col1a2
		PBS-Ctrl		BLM-SSc				PBS-Ctrl		BLM-SSc
		sham	IL-31	sham	IL-31			sham	IL-31	sham	IL-31
	1	0.795	2.234	4.925	7.793		1	0.991	1.483	1.83	2.783
	2	1.104	1.492	5.193	7.123		2	0.844	1.252	2.295	2.59
	3	1.028	1.691	4.111	6.193		3	1.19	1.813	2.336	2.896
	4	1.112	2.098	5.002	6.424		4	0.975	1.515	2.403	2.795
	5	0.961	1.792	5.091	7.591		5	0.999	1.627	1.813	2.375
Fig5e
		Skin Type I collagen						Lung Type I collagen
		PBS-Ctrl		BLM-SSc				PBS-Ctrl		BLM-SSc
		sham	IL-31	sham	IL-31			sham	IL-31	sham	IL-31
	1	7.223	18.662	21.546	28.454		1	8.943	16.188	22.415	27.859
	2	8.394	14.805	24.679	41.675		2	7.564	15.806	23.628	28.624
	3	9.165	14.41	19.436	35.996		3	15.026	16.851	19.207	28.127
	4	10.147	11.971	23.175	29.176		4	14.075	13.872	22.821	28.394
	5	11.071	16.276	25.111	35.812		5	10.892	15.365	21.238	32.883
Fig5f
		Skin Il31						Lung Il31
		PBS	BLM					PBS	BLM
	1	0.953	6.984				1	0.76	2.401
	2	0.988	6.027				2	0.824	2.376
	3	1.059	5.709				3	1.416	2.634
	4	0.899	4.059				4	0.928	2.273
	5	1.101	4.68				5	1.072	2.861
		Skin Il31ra						Lung Il31ra
		PBS	BLM					PBS	BLM
	1	0.737	2.987				1	1.142	2.099
	2	0.99	3.338				2	1.035	2.207
	3	1.174	3.473				3	0.824	1.894
	4	1.327	3.936				4	0.835	1.755
	5	0.773	3.651				5	1.165	1.959

## Sheet: Fig6
Fig6a
		Il4						Il6						Il10						Il17a						Tnf						Tgfb1						Ifng
		PBS-Ctrl		BLM-SSc				PBS-Ctrl		BLM-SSc				PBS-Ctrl		BLM-SSc				PBS-Ctrl		BLM-SSc				PBS-Ctrl		BLM-SSc				PBS-Ctrl		BLM-SSc				PBS-Ctrl		BLM-SSc
		sham	IL-31	sham	IL-31			sham	IL-31	sham	IL-31			sham	IL-31	sham	IL-31			sham	IL-31	sham	IL-31			sham	IL-31	sham	IL-31			sham	IL-31	sham	IL-31			sham	IL-31	sham	IL-31
Skin	1	1.419	1.316	4.582	3.491		1	1.234	2.256	12.825	16.765		1	1.062	3.445	3.375	6.132		1	1.119	1.015	2.822	5.221		1	1.068	0.77	2.142	0.718		1	0.725	1.907	2.025	4.785		1	1.249	2.415	3.332	3.801
	2	1.239	1.239	3.087	4.246		2	0.98	1.682	14.363	20.532		2	0.935	2.073	2.325	5.686		2	0.867	1.31	3.265	4.415		2	1.245	1.093	1.602	1.916		2	1.018	1.237	2.004	3.567		2	0.987	1.064	4.915	2.452
	3	0.727	2.198	3.451	5.927		3	0.931	1.799	14.022	19.073		3	0.702	1.764	2.586	4.429		3	0.982	1.643	4.059	4.64		3	0.765	0.396	2.16	2.673		3	1.272	0.895	2.691	3.932		3	1.136	1.157	3.263	2.792
	4	1.013	1.515	2.127	5.054		4	1.114	2.547	11.967	21.449		4	1.151	2.89	2.154	4.919		4	1.248	1.105	4.607	3.729		4	1.135	0.792	1.867	1.563		4	0.808	1.526	2.935	4.047		4	0.905	0.694	3.077	3.124
	5	0.602	1.467	2.328	8.53		5	0.745	2.407	12.281	17.741		5	1.133	2.755	5.32	4.651		5	0.787	1.007	3.412	3.185		5	0.777	1.39	2.1	1.85		5	1.166	1.147	3.197	4.261		5	0.718	3.066	3.969	2.704
		Il4						Il6						Il10						Il17a						Tnf						Tgfb1						Ifng
		PBS-Ctrl		BLM-SSc				PBS-Ctrl		BLM-SSc				PBS-Ctrl		BLM-SSc				PBS-Ctrl		BLM-SSc				PBS-Ctrl		BLM-SSc				PBS-Ctrl		BLM-SSc				PBS-Ctrl		BLM-SSc
		sham	IL-31	sham	IL-31			sham	IL-31	sham	IL-31			sham	IL-31	sham	IL-31			sham	IL-31	sham	IL-31			sham	IL-31	sham	IL-31			sham	IL-31	sham	IL-31			sham	IL-31	sham	IL-31
Lung	1	1.042	3.809	2.172	4.413		1	1.027	4.7	9.631	14.676		1	0.887	2.472	2.135	3.041		1	1.213	2.345	4.725	5.787		1	0.724	0.766	1.817	1.919		1	0.969	1.103	2.211	3.36		1	1.026	0.672	4.111	4.843
	2	0.962	3.073	2.514	4.677		2	1.251	2.779	13.321	14.51		2	1.103	3.005	1.011	3.033		2	0.632	2.057	4.324	7.562		2	0.762	1.708	1.499	1.948		2	0.707	1.237	3.006	3.727		2	1.353	1.764	5.993	3.155
	3	1.468	3.201	2.114	6.756		3	0.968	2.599	9.542	14.747		3	0.977	2.47	1.581	2.44		3	0.666	1.405	6.716	5.264		3	1.245	1.442	1.723	1.177		3	1.308	1.281	3.559	4.209		3	1.107	1.319	4.669	3.87
	4	0.643	3.505	3.75	4.977		4	0.667	7.401	10.626	19.22		4	0.665	1.897	1.17	3.371		4	1.409	3.758	5.323	5.816		4	0.88	1.443	1.752	1.188		4	0.816	1.059	2.31	4.309		4	0.684	0.939	2.49	3.07
	5	0.885	4.378	3.496	5.195		5	1.087	10.331	11.486	12.429		5	1.367	1.595	1.921	2.353		5	1.08	2.18	7.587	7.809		5	1.39	0.997	2.245	2.144		5	1.2	1.128	3.825	5.478		5	0.83	1.393	4.43	4.813
Fig6b
		Skin TGF-β1						Lung TGF-β1
		PBS-Ctrl		BLM-SSc				PBS-Ctrl		BLM-SSc
		sham	IL-31	sham	IL-31			sham	IL-31	sham	IL-31
	1	10.405	16.769	33.975	47.826		1	28.278	28.753	55.264	72.815
	2	17.349	11.965	35.251	47.946		2	22.184	27.227	49.142	76.555
	3	15.509	13.836	42.967	38.29		3	21.424	26.55	45.377	60.958
	4	13.571	17.946	30.419	36.896		4	21.344	17.482	45.961	58.086
	5	16.389	22.165	26.695	48.117		5	16.271	30.144	65.363	53.318
Fig6c
		Skin Ctgf						Lung Ctgf
		PBS-Ctrl		BLM-SSc				PBS-Ctrl		BLM-SSc
		sham	IL-31	sham	IL-31			sham	IL-31	sham	IL-31
	1	0.946	1.101	4.29	4.222		1	0.987	1.329	3.294	4.244
	2	0.991	1.054	3.129	4.195		2	0.913	1.338	4.121	4.981
	3	1.117	0.913	4.124	3.81		3	1.029	0.935	4.09	4.809
	4	1.051	1.599	3.495	4.692		4	1.241	0.885	3.299	3.982
	5	0.895	1.029	3.889	3.735		5	0.83	1.13	4.503	3.49
Fig6d
		Skin CTGF						Lung CTGF
		PBS-Ctrl		BLM-SSc				PBS-Ctrl		BLM-SSc
		sham	IL-31	sham	IL-31			sham	IL-31	sham	IL-31
	1	32.185	35.72	68.445	78.524		1	26.893	38.616	57.188	60.992
	2	29.851	38.42	81.335	77.821		2	25.965	29.87	62.319	66.151
	3	30.214	28.588	61.359	79.587		3	24.572	25.784	55.018	56.898
	4	28.977	26.099	55.535	56.539		4	38.691	34.904	40.147	36.627
	5	42.274	22.849	69.074	58.737		5	32.878	36.493	46.559	39.364
Fig6e		Mmp3				Mmp9				Mmp13				Timp1				Timp2				Timp3
		Media	IL-31			Media	IL-31			Media	IL-31			Media	IL-31			Media	IL-31			Media	IL-31
	1	0.928	0.792		1	1.057	0.681		1	1.193	0.775		1	1.092	2.024		1	1.029	1.348		1	1.02	1.255
	2	0.972	0.702		2	1.016	0.579		2	0.982	0.604		2	1.193	1.983		2	0.976	1.606		2	0.999	1.199
	3	1.072	0.884		3	1.02	0.895		3	0.975	0.73		3	0.988	2.299		3	0.903	1.399		3	0.973	1.472
	4	1.067	0.747		4	1.039	0.756		4	0.893	0.638		4	0.796	1.998		4	1.121	1.356		4	0.923	1.281
	5	0.96	0.844		5	0.868	0.699		5	0.958	0.653		5	0.93	2.008		5	0.97	1.4		5	1.085	1.106

## Sheet: Fig7
Fig7a
		Th1						Th2						Th17						Treg						Th2/Th1 ratio						Th17/Treg ratio						Th2/Treg ratio
		PBS-Ctrl		BLM-SSc				PBS-Ctrl		BLM-SSc				PBS-Ctrl		BLM-SSc				PBS-Ctrl		BLM-SSc				PBS-Ctrl		BLM-SSc				PBS-Ctrl		BLM-SSc				PBS-Ctrl		BLM-SSc
		sham	IL-31	sham	IL-31			sham	IL-31	sham	IL-31			sham	IL-31	sham	IL-31			sham	IL-31	sham	IL-31			sham	IL-31	sham	IL-31			sham	IL-31	sham	IL-31			sham	IL-31	sham	IL-31
	1	4.987	4.301	3.209	3.303		1	1.51	1.579	2.217	2.958		1	0.723	0.743	0.826	1.159		1	9.03	7.92	6.71	8.27		1	0.303	0.367	0.691	0.896		1	0.08	0.094	0.12	0.14		1	0.167	0.28	0.235	0.358
	2	3.8	6.097	3.134	4.96		2	1.19	1.69	2.242	3.389		2	0.775	0.709	0.987	1.043		2	8.93	7.88	6.31	8.78		2	0.313	0.277	0.715	0.683		2	0.064	0.077	0.156	0.114		2	0.133	0.285	0.268	0.272
	3	3.767	5.288	3.608	4.625		3	0.857	1.582	1.843	2.915		3	0.625	0.616	0.958	1.212		3	9	7.46	6.62	7.92		3	0.227	0.299	0.511	0.63		3	0.07	0.083	0.145	0.099		3	0.095	0.247	0.239	0.318
	4	5.233	4.972	3.851	4.861		4	0.867	1.435	1.654	3.365		4	0.694	0.858	0.897	0.948		4	8.78	7.78	7.36	7.45		4	0.166	0.289	0.429	0.692		4	0.079	0.11	0.122	0.115		4	0.099	0.213	0.195	0.425
	5	5.234	3.865	5.252	4.478		5	1.003	1.836	1.645	3.699		5	0.715	0.904	0.939	1.07		5	8.51	8.13	7.21	7.63		5	0.192	0.475	0.313	0.826		5	0.084	0.109	0.13	0.14		5	0.118	0.202	0.255	0.485
Fig7b
		Th1						Th2						Th17						Treg						Th2/Th1 ratio						Th17/Treg ratio						Th2/Treg ratio
		PBS-Ctrl		BLM-SSc				PBS-Ctrl		BLM-SSc				PBS-Ctrl		BLM-SSc				PBS-Ctrl		BLM-SSc				PBS-Ctrl		BLM-SSc				PBS-Ctrl		BLM-SSc				PBS-Ctrl		BLM-SSc
		sham	IL-31	sham	IL-31			sham	IL-31	sham	IL-31			sham	IL-31	sham	IL-31			sham	IL-31	sham	IL-31			sham	IL-31	sham	IL-31			sham	IL-31	sham	IL-31			sham	IL-31	sham	IL-31
	1	6.34	7.23	6.13	6.23		1	1.12	2.1	2.42	5.52		1	0.65	0.78	1.22	1.42		1	9.98	9.12	7.89	8.23		1	0.177	0.29	0.395	0.886		1	0.065	0.086	0.155	0.173		1	0.112	0.23	0.307	0.671
	2	7.62	6.53	6.24	7.52		2	1.36	2.23	2.65	5.16		2	0.97	1.12	1.31	1.38		2	9.41	9.09	8.29	8.47		2	0.178	0.342	0.425	0.686		2	0.103	0.123	0.158	0.163		2	0.146	0.245	0.32	0.609
	3	6.54	6.93	7.08	6.88		3	1.18	2.08	3.43	4.31		3	0.81	0.96	1.19	1.72		3	9.12	8.79	7.93	8.69		3	0.18	0.3	0.484	0.626		3	0.089	0.109	0.15	0.198		3	0.129	0.237	0.433	0.496
	4	6.78	5.77	7.12	6.13		4	0.96	1.8	2.23	3.97		4	0.88	0.88	1.34	1.31		4	9.56	8.55	8.06	8.55		4	0.142	0.312	0.313	0.648		4	0.092	0.103	0.166	0.153		4	0.1	0.211	0.277	0.464
	5	6.09	6.03	5.67	7.02		5	1.03	2.31	2.77	3.62		5	0.79	0.92	0.89	1.51		5	9.33	8.91	8.11	8.44		5	0.169	0.383	0.489	0.516		5	0.085	0.103	0.11	0.179		5	0.11	0.259	0.342	0.429
Fig7c
		Th1						Th2						Th17						Treg						Th2/Th1 ratio						Th17/Treg ratio						Th2/Treg ratio
		PBS-Ctrl		BLM-SSc				PBS-Ctrl		BLM-SSc				PBS-Ctrl		BLM-SSc				PBS-Ctrl		BLM-SSc				PBS-Ctrl		BLM-SSc				PBS-Ctrl		BLM-SSc				PBS-Ctrl		BLM-SSc
		sham	IL-31	sham	IL-31			sham	IL-31	sham	IL-31			sham	IL-31	sham	IL-31			sham	IL-31	sham	IL-31			sham	IL-31	sham	IL-31			sham	IL-31	sham	IL-31			sham	IL-31	sham	IL-31
	1	4.34	4.62	4.21	4.05		1	0.98	1.32	1.78	3.17		1	0.66	0.66	0.89	1.01		1	9.12	8.76	7.31	8.13		1	0.226	0.286	0.423	0.783		1	0.072	0.075	0.122	0.124		1	0.107	0.151	0.244	0.39
	2	4.24	4.23	4.03	4.13		2	0.92	1.42	2.19	4.08		2	0.61	0.67	0.91	1.21		2	9.2	8.59	7.42	8.29		2	0.217	0.336	0.543	0.988		2	0.066	0.078	0.123	0.146		2	0.1	0.165	0.295	0.492
	3	4.59	4.53	4.15	4.14		3	0.95	1.49	2	3.24		3	0.57	0.71	0.82	0.98		3	8.5	7.94	7.39	7.58		3	0.207	0.329	0.482	0.783		3	0.067	0.089	0.111	0.13		3	0.112	0.188	0.271	0.427
	4	4.03	4.14	4.12	4.39		4	1.09	1.62	2.01	3.41		4	0.67	0.63	0.75	0.96		4	9.01	8.77	7.1	8.49		4	0.27	0.391	0.488	0.777		4	0.074	0.072	0.106	0.113		4	0.121	0.185	0.283	0.402
	5	3.89	4.05	3.36	3.97		5	1.12	1.35	2.34	3.29		5	0.74	0.79	0.81	0.91		5	9.15	8.23	7.58	7.88		5	0.288	0.333	0.696	0.829		5	0.081	0.096	0.107	0.115		5	0.122	0.164	0.309	0.418
Fig7d
		IL-4						IL-6
		PBS-Ctrl		BLM-SSc				PBS-Ctrl		BLM-SSc
		sham	IL-31	sham	IL-31			sham	IL-31	sham	IL-31
	1	3.41	5.11	16.52	24.67		1	5.78	10.13	29.06	19.6
	2	1.11	13.69	14.72	29.31		2	4.14	17.62	6.54	55.73
	3	5.21	11.24	20.11	13.59		3	4.37	27.06	16.42	39.97
	4	3.24	6.97	13.21	27.42		4	4.17	24.09	36.14	47.75
	5	1.97	7.51	11.11	22.84		5	2.74	23.1	30.07	51.87

## Sheet: Fig8
Fig8b
		Dermal thickness					Lung fibrosis score
		①	②	③			①	②	③
	1	102	222	179		1	0	6	3
	2	75	189	148		2	0	5	2
	3	126	248	139		3	0	7	3
	4	139	204	153		4	0	5	4
	5	129	196	160		5	0	6	3
Fig8c
		Skin hydroxyproline					Lung hydroxyproline
		①	②	③			①	②	③
	1	66	184	113		1	43	123	75
	2	98	175	94		2	42	119	69
	3	73	198	132		3	41	89	59
	4	110	169	149		4	65	96	81
	5	103	147	126		5	44	103	99
Fig8d
		Skin Col1a1					Lung Col1a1
		①	②	③			①	②	③
	1	1.125	4.235	2.244		1	1.002	2.235	1.361
	2	1.095	4.012	2.132		2	1.191	2.719	1.4
	3	0.914	3.982	1.982		3	0.897	2.826	1.206
	4	0.943	4.827	1.725		4	0.924	2.403	1.872
	5	0.924	3.982	1.923		5	0.987	2.891	1.633
		Skin Col1a2					Lung Col1a2
		①	②	③			①	②	③
	1	1.322	5.669	2.133		1	1.409	3.421	2.321
	2	1.109	4.928	3.11		2	1.077	3.103	2.1
	3	0.994	6.25	2.693		3	0.914	2.986	1.721
	4	0.875	6.1	1.925		4	0.789	2.741	1.493
	5	0.701	5.243	1.499		5	0.811	3.146	1.664
Fig8e
		Skin Type I collagen					Lung Type I collagen
		①	②	③			①	②	③
	1	12.088	43.063	22.939		1	12.91	23.767	14.018
	2	10.95	44.538	20.35		2	9.403	24.722	13.925
	3	12.202	34.928	17.213		3	8.202	25.507	15.993
	4	11.803	39.946	18.847		4	8.367	21.709	10.565
	5	6.957	32.413	13.214		5	8.118	20.632	12.179
Fig8f
		Il4					Il6					Il10					Il17a					Tnf					Tgfb1					ifng
		①	②	③			①	②	③			①	②	③			①	②	③			①	②	③			①	②	③			①	②	③
Skin	1	1.319	3.912	3.591		1	1.134	14.363	10.022		1	1.162	3.375	2.375		1	1.449	4.332	3.801		1	1.268	2.142	2.242		1	1.019	3.785	2.025		1	1.349	4.332	3.915
	2	1.139	3.539	2.927		2	1.01	14.022	11.117		2	0.735	3.325	3.325		2	0.887	7.915	3.452		2	1.045	2.602	2.602		2	0.967	3.567	1.874		2	0.997	4.915	4.263
	3	0.827	4.698	3.054		3	0.831	24.532	10.281		3	0.702	7.586	3.586		3	1.036	5.263	4.792		3	0.965	3.16	2.96		3	0.982	3.932	2.383		3	1.036	5.263	3.077
	4	1.013	3.515	3.015		4	1.214	19.073	9.905		4	1.351	6.154	2.154		4	0.805	4.777	5.124		4	0.935	2.867	2.867		4	1.148	3.447	2.235		4	0.905	4.077	4.969
	5	0.702	5.267	1.567		5	0.815	18.449	8.741		5	0.929	8.32	4.32		5	0.818	2.969	4.704		5	0.777	2.1	2.1		5	0.887	2.861	2.197		5	0.618	3.969	5.263
		Il4					Il6					Il10					Il17a					Tnf					Tgfb1					ifng
		①	②	③			①	②	③			①	②	③			①	②	③			①	②	③			①	②	③			①	②	③
Lung	1	1.542	4.413	3.172		1	1.027	19.631	8.676		1	1.187	2.135	1.935		1	1.019	7.725	6.787		1	0.924	1.817	3.117		1	0.769	3.56	2.211		1	1.026	6.111	5.111
	2	0.462	4.677	2.514		2	1.051	23.321	12.51		2	1.003	3.011	1.311		2	0.732	6.324	7.562		2	0.962	2.399	1.499		2	0.907	4.227	2.206		2	1.053	4.993	4.993
	3	1.268	4.756	3.114		3	1.068	18.542	7.747		3	1.077	3.581	1.281		3	0.766	7.716	7.264		3	1.145	2.623	2.323		3	1.108	4.109	2.559		3	1.207	4.669	6.669
	4	0.843	4.977	2.75		4	0.87	15.626	9.22		4	0.665	2.17	1.15		4	1.209	6.523	5.816		4	0.88	1.752	1.752		4	1.016	5.309	2.3		4	0.984	7.49	5.49
	5	0.885	6.195	3.496		5	0.987	11.486	6.429		5	1.067	1.921	1.821		5	1.28	7.686	7.809		5	1.089	2.245	2.245		5	1.2	3.478	3.125		5	0.93	3.43	5.43

## Sheet: Fig9
Fig9a
		Th1					Th2					Th17					Treg					Th2/Th1					Th17/Treg					Th2/Treg
		①	②	③			①	②	③			①	②	③			①	②	③			①	②	③			①	②	③			①	②	③
	1	4.51	4.28	4.21		1	1.32	1.46	1.32		1	0.75	0.84	0.78		1	8.65	6.34	8.14		1	0.293	0.341	0.314		1	0.087	0.132	0.096		1	0.153	0.23	0.162
	2	4.22	5.21	5.2		2	1.25	2.14	1.22		2	0.68	0.81	0.79		2	9.14	7.12	6.76		2	0.296	0.411	0.235		2	0.074	0.114	0.117		2	0.137	0.301	0.18
	3	3.48	4.43	3.92		3	1.08	1.96	1.17		3	0.73	0.78	0.89		3	7.64	6.73	6.41		3	0.31	0.442	0.298		3	0.096	0.116	0.139		3	0.141	0.291	0.183
	4	5.1	5.17	4.7		4	0.93	2.24	1.63		4	0.61	0.99	0.71		4	8.24	6.93	6.12		4	0.182	0.433	0.347		4	0.074	0.143	0.116		4	0.113	0.323	0.266
	5	3.32	3.45	4.08		5	1.12	1.75	1.57		5	0.59	0.79	0.75		5	9.42	8.14	8.09		5	0.337	0.507	0.385		5	0.063	0.097	0.093		5	0.119	0.215	0.194
Fig9b
		Th1					Th2					Th17					Treg					Th2/Th1					Th17/Treg					Th2/Treg
		①	②	③			①	②	③			①	②	③			①	②	③			①	②	③			①	②	③			①	②	③
	1	5.61	6.12	7.24		1	1.12	2.61	1.54		1	0.79	0.82	1.1		1	9.2	7.98	8.12		1	0.2	0.426	0.213		1	0.141	0.134	0.152		1	0.122	0.327	0.19
	2	6.74	6.49	6.21		2	1.31	2.53	1.62		2	0.76	1.21	1.04		2	8.26	8.32	8.03		2	0.194	0.39	0.261		2	0.113	0.186	0.167		2	0.159	0.304	0.202
	3	6.37	6.93	6.29		3	1.01	2.77	1.72		3	0.86	1.19	0.98		3	9.36	8.71	7.79		3	0.159	0.4	0.273		3	0.135	0.172	0.156		3	0.108	0.318	0.221
	4	5.82	6.59	6.18		4	0.97	2.72	1.2		4	0.81	1.25	1.2		4	9.57	8.01	7.61		4	0.167	0.413	0.194		4	0.139	0.19	0.194		4	0.101	0.34	0.158
	5	6.86	6.79	6.31		5	1.36	2.09	2.02		5	0.73	1.27	1.15		5	8.47	7.38	8.81		5	0.198	0.308	0.32		5	0.106	0.187	0.182		5	0.161	0.283	0.229
Fig9c
		Th1					Th2					Th17					Treg					Th2/Th1					Th17/Treg					Th2/Treg
		①	②	③			①	②	③			①	②	③			①	②	③			①	②	③			①	②	③			①	②	③
	1	4.74	4.65	3.49		1	0.92	2.49	1.41		1	0.59	0.79	0.93		1	9.12	8.23	8.12		1	0.194	0.535	0.404		1	0.065	0.096	0.115		1	0.101	0.303	0.174
	2	4.07	3.79	4.42		2	0.79	1.99	1.73		2	0.55	0.92	0.84		2	9.41	7.89	8.51		2	0.194	0.525	0.391		2	0.058	0.117	0.099		2	0.084	0.252	0.203
	3	3.8	3.68	4.38		3	0.96	1.78	1.62		3	0.69	0.88	0.71		3	8.28	8.01	7.06		3	0.253	0.484	0.37		3	0.083	0.11	0.101		3	0.116	0.222	0.229
	4	4.25	4.01	3.77		4	0.81	2.23	1.12		4	0.75	0.81	0.76		4	8.75	8.11	7.88		4	0.191	0.556	0.297		4	0.086	0.1	0.115		4	0.093	0.275	0.142
	5	4.12	4.05	4.22		5	1.14	2.12	1.55		5	0.63	0.71	0.91		5	9.45	7.29	7.91		5	0.277	0.523	0.367		5	0.067	0.097	0.096		5	0.121	0.291	0.196
Fig9d
		IL-4					IL-6
		①	②	③			①	②	③
	1	3.44	18.63	13.43		1	4.29	24.75	11.32
	2	1.98	22.34	14.23		2	5.23	31.25	15.62
	3	5.62	19.08	12.39		3	3.21	19.77	19.53
	4	3.79	14.53	19.53		4	4.44	26.12	13.25
	5	4.12	21.32	8.23		5	3.96	21.42	14.23

## Sheet: Table1
IL-31	sex	age at onset	Disease duration	MRSS	Raynaud's phenomenon	NFB	TLG	scar	ulcer	ILD	%VC	%DLco	PH	GERD	kidney	IL-4	IL-6	IL-13
103.931	0	64	0	33	1	1	1	0	0	1	76	60	0	1	0	39.68	74.687	97.27
89.91	0	67	1	25	1	0	0	1	0	0	97	97	0	1	0	11.977	19.985	37.374
78.275	0	47	1	20	1	1	0	1	0	1	75	66	0	1	0	14.451	8.499	45.744
76.565	0	70	0	15	1	1	1	1	1	1	58	42	0	1	0	14.536	120.77	49.788
71.036	0	23	2	26	1	1	1	1	0	1	76	60	0	1	0	10.95	80.593	44.234
71.036	0	33	5	12	1	0	0	0	1	0	52	70	0	1	0	13.688	6.132	49.114
70.612	0	30	4	22	1	1	1	1	1	1	45	46	0	1	0	48.611	4.384	65.256
67.23	0	59	0	16	1	1	1	0	0	0	87	85	0	0	0	12.948	1.792	34.611
65.965	0	69	0	8	1	1	0	1	1	1	83	88	0	1	0	12.746	12.936	61.481
65.123	0	67	0	14	1	0	1	1	0	1	81	87	0	0	0	13.882	54.376	39.125
65.123	1	51	5	25	1	1	0	1	1	1	90	99	0	1	1	29.802	97.83	52.721
64.702	1	26	2	18	1	1	0	0	1	1	81	74	1	0	0	18.889	1.891	42.788
63.022	0	25	1	22	1	1	1	0	0	1	81	65	0	1	0	24.455	3.427	68.979
48.878	0	64	5	20	1	0	0	0	0	1	80	53	0	1	0	19.354	69.241	45.623
47.641	0	42	0	14	1	0	1	0	1	1	94	88	0	1	0	14.536	4.169	49.788
45.585	0	40	0	13	1	1	1	1	0	1	90	90	0	1	0	19.354	25.881	83.418
44.764	0	22	4	12	0	0	0	0	0	1	86	55	0	1	0	24.455	10.579	103.854
44.354	0	62	3	19	1	1	1	1	1	1	70	60	0	1	0	13.381	13.293	61.481
43.944	0	45	0	10	1	1	1	0	0	1	78	94	0	1	0	35.371	5.251	68.979
41.079	0	41	0	10	1	1	0	1	1	1	78	49	0	1	0	13.907	4.169	43.227
40.262	0	44	0	4	1	0	1	1	0	1	95	102	0	1	0	23.155	1.595	68.979
37.817	0	34	4	12	1	0	0	0	0	1	82	72	0	1	0	15.712	3.01	61.481
37.411	0	29	1	10	1	1	0	0	0	0	70	85	0	1	0	12.541	35.679	41.622
32.544	0	25	2	12	1	0	0	0	0	1	92	85	0	1	0	19.922	1.595	45.114
27.304	0	41	3	20	0	1	0	0	0	1	90	96	0	0	0	18.928	15.213	44.788
25.298	0	68	1	15	1	1	1	1	0	1	91	56	1	1	0	19.122	15.334	54.421
20.9	1	38	4	4	1	1	1	1	1	1	64	32	0	0	0	16.907	1.401	42.181
19.306	0	61	5	15	1	0	0	0	0	0	94	75	0	1	0	20.994	4.063	41.003
17.715	0	70	5	10	0	0	0	0	0	1	81	64	0	1	0	18.988	76.37	42.546
17.318	0	48	0	11	1	1	0	1	0	1	61	53	0	1	0	20.604	11.399	55.744
16.524	0	26	0	14	1	1	1	1	0	1	82	104	0	1	0	14.536	18.997	43.724
16.524	0	48	2	8	1	0	1	1	1	1	60	55	0	1	0	15.712	3.744	68.979
16.128	0	40	2	9	1	1	1	1	0	1	72	88	0	1	0	12.841	1.693	53.754
16.128	0	26	4	11	1	0	0	0	0	0	67	63	0	1	0	10.25	6.577	67.138
14.543	0	37	0	16	1	1	1	0	0	1	60	68	0	1	0	11.237	1.693	38.472
14.147	0	31	1	18	1	1	0	0	0	1	67	54	0	0	0	13.381	1.991	33.018
14.147	0	69	0	25	1	1	1	1	1	1	82	86	0	1	1	12.248	2.7	39.844
13.752	0	49	0	8	1	0	1	1	1	1	72	82	0	1	0	16.202	26.008	37.374
12.566	0	63	3	4	1	1	1	0	0	1	97	97	0	1	0	19.777	6.132	62.338
11.777	0	71	0	4	1	1	1	1	1	1	125	66	0	1	0	18.122	24.994	67.649
8.626	0	30	4	26	1	1	1	0	0	1	72	83	0	1	0	18.122	1.991	53.754
8.233	0	30	4	6	1	1	0	1	1	0	69	77	0	1	0	18.102	3.114	85.229
8.233	0	60	6	6	1	1	0	0	1	1	108	94	0	1	0	14.536	2.495	41.741
7.448	0	70	3	1	1	0	0	1	1	0	100	87	0	1	0	13.866	1.693	42.788
7.448	0	37	0	4	1	0	0	1	0	0	98	123	0	1	0	14.667	2.906	83.418
7.056	0	43	5	11	1	1	1	0	0	1	107	92	0	1	0	13.032	1.401	45.622
6.663	1	21	1	1	1	1	1	1	0	1	100	102	0	1	0	19.604	2.393	48.744
6.663	0	25	0	12	1	1	1	0	0	1	126	105	0	0	0	13.381	24.236	45.768
6.663	0	70	0	11	1	0	0	0	0	1	73	69	0	0	0	12.348	9.187	49.338
6.271	0	67	0	2	1	0	1	1	0	0	109	97	0	0	0	14.536	2.393	49.897
5.488	0	65	1	4	1	1	1	1	0	0	104	93	0	1	0	14.536	2.597	65.256
5.096	0	39	10	8	1	0	0	0	0	1	85	75	0	0	0	16.907	19.614	28.979
4.705	1	43	1	3	1	0	0	1	1	1	125	56	0	1	0	11.147	4.277	49.788
4.705	0	20	7	2	1	1	1	0	0	0	92	92	1	0	0	10.05	2.191	37.374
4.705	0	29	5	14	0	0	0	0	0	1	83	70	0	1	0	12.043	1.401	21.611
4.313	0	83	1	2	1	1	1	0	0	0	91	44	1	1	0	15.712	2.495	41.112
3.922	0	70	0	2	1	0	0	0	0	0	93	93	0	0	0	10.55	1.401	49.788
3.922	0	53	2	13	1	1	0	0	0	0	101	119	0	1	0	13.811	2.597	41.001
3.922	0	48	2	7	1	0	0	1	1	0	63	78	0	1	0	11.037	3.218	86.931
3.532	0	57	0	4	1	0	0	0	0	0	121	87	0	1	0	13.381	4.063	42.283
3.141	0	67	2	10	1	1	1	0	0	1	138	88	0	1	0	8.988	1.595	23.754
3.141	0	58	6	6	1	0	1	0	0	0	93	89	0	0	0	19.354	74.827	59.342
2.75	0	78	2	10	1	1	1	1	1	0	88	94	0	1	0	4.13	2.906	53.754
2.75	0	53	0	12	1	1	0	1	1	0	96	88	0	0	0	10.443	3.427	45.744
2.36	0	46	0	4	1	1	1	1	1	1	94	76	0	1	0	11.037	1.792	65.744
2.36	1	34	2	2	1	1	0	1	1	1	129	115	0	1	0	11.007	1.891	46.128
2.36	0	31	0	15	0	0	0	1	1	0	74	68	0	0	0	11.001	7.138	56.154
2.36	0	69	0	12	1	1	0	0	1	0	68	76	0	1	0	27.099	1.792	33.018
1.97	0	52	4	12	0	1	0	0	0	0	74	74	0	0	0	14.536	1.595	31.221
1.58	0	47	0	10	1	1	1	1	1	0	78	78	0	1	0	41.141	2.393	27.142
1.58	0	66	4	5	1	1	0	1	0	1	76	62	0	1	0	14.142	4.384	57.112
1.19	0	38	3	10	1	0	1	0	0	0	75	69	0	1	0	41.141	6.132	29.118
1.101	1	65	2	17	1	0	0	0	0	0	96	106	0	0	0	10.15	1.991	11.144
1.101	0	65	1	13	1	0	1	0	0	0	90	90	0	1	0	10.082	1.891	17.374

[truncated: 12 more sheets: FigS1, FigS2, FigS3, FigS4, FigS5, FigS6, FigS7, FigS8, FigS9, FigS10, FigS12, FigS13]
